# Supplementary material for: Tracking longitudinal genetic changes of circulating tumor DNA (ctDNA) in advanced Lung adenocarcinoma treated with chemotherapy
Source: J Transl Med. 2019 Oct 10;17:339. doi: 10.1186/s12967-019-2087-9 (PMC6785899; doi:10.1186/s12967-019-2087-9)
Supplement: Supplementary file 1 — Additional file 1: Table S1. The clinicopathologic features of patients with NSCLC on chemotherapy. [file 12967_2019_2087_MOESM1_ESM.xls]

## Sheet: Sheet1
Table S1 The clinicopathologic features of patients with NSCLC on chemotherapy
	Category	No.(%)
Case		32
Age
	<65years	25(78.1)
	≥65years	7(21.9)
Gender
	Male	21(65.6)
	Female	11(34.4)
Disease stage
	IIIA/B	9(28.1)
	IV	23(71.9)
Smoker status
	Yes	19(59.4)
	No	13(40.6)
Pleural effusion
	Yes	16(50)
	No	16(50)
Fist-line treatment
	Pemetrexed/cisplatin	17(53.1)
	Pemetrexed/carboplatin	13(40.6)
	Other/platinum	2(6.3)
TKI therapy after chemotherapy failure
	Yes	12(37.5)
	No	20(62.5)
