# Supplementary material for: Tracking longitudinal genetic changes of circulating tumor DNA (ctDNA) in advanced Lung adenocarcinoma treated with chemotherapy
Source: J Transl Med. 2019 Oct 10;17:339. doi: 10.1186/s12967-019-2087-9 (PMC6785899; doi:10.1186/s12967-019-2087-9)
Supplement: Supplementary file 2 — Additional file 2: Table S2. The clinicopathological information and blood draw tme point for each patient. [file 12967_2019_2087_MOESM2_ESM.xlsx]

## Sheet: Sheet1
Additional Table S2. The clinicopathological information and blood draw tme point for each patient
NO.	Gender（1 male,2 female）	Age	smoking history(1 yes;0 no)	pleural effusion(1 yes;0 no)	clinical stage	fist line chemotherapy	TKI therapy after chemotherapy failure(1 yes;0 no)	Blood draw time point
								Before chemotherapy	1st cycle chemotherapy	2nd cycle chemotherapy	≥3 cycle chemotherapy
P1	2	51	0	1	ⅢB	Pemetrexed/cisplatin	1	√			3
P2	2	54	0	1	IV	Pemetrexed/cisplatin	0	√	√	√
P3	1	67	0	1	IV	Pemetrexed/cisplatin	0	√		√	2
P4	2	70	0	1	IV	Pemetrexed/carboplatin	0	√	√	√	2
P5	1	75	1	0	ⅢB	Pemetrexed/carboplatin	0	√	√	√
P6	1	61	1	1	IV	Pemetrexed/carboplatin	0	√	√
P7	1	45	1	1	IV	Pemetrexed/cisplatin	1	√		√
P8	1	44	1	1	IV	Pemetrexed/cisplatin	1	√	√	√	2
P9	2	60	0	0	ⅢB	Pemetrexed/cisplatin	0	√	√
P10	1	61	1	0	IV	Pemetrexed/cisplatin	1	√	√
P11	1	50	0	0	ⅢB	Pemetrexed/cisplatin	1			√	1
P12	1	61	1	0	IV	Pemetrexed/cisplatin	1	√	√	√	2
P13	1	53	1	0	IV	Pemetrexed/cisplatin	1	√	√
P14	2	67	0	1	ⅢB	Pemetrexed/cisplatin	0	√		√	4
P15	1	59	1	1	IV	Pemetrexed/carboplatin	0	√	√	√
P16	1	61	1	0	ⅢB	Pemetrexed/cisplatin	0	√	√	√
P17	2	62	0	0	IIIA	Pemetrexed/cisplatin	0		√	√
P18	2	69	0	1	IV	Pemetrexed/carboplatin	1	√		√	4
P19	1	56	1	1	IV	Pemetrexed/carboplatin	1	√	√
P20	1	69	1	1	IV	Pemetrexed/carboplatin	0		√
P21	1	61	1	1	IV	Pemetrexed/carboplatin	1		√	√
P22	2	64	0	0	IV	Pemetrexed/carboplatin	0	√	√	√	1
P23	1	61	1	0	IV	Other/platinum	0	√		√	1
P24	1	53	1	0	IV	Pemetrexed/cisplatin	0	√		√
P25	1	43	1	1	IV	Pemetrexed/carboplatin	1	√		√
P26	1	52	1	0	IV	Pemetrexed/carboplatin	0	√	√	√
P27	1	53	1	0	IV	Pemetrexed/cisplatin	0	√	√
P28	2	47	0	0	IV	Pemetrexed/cisplatin	1	√	√
P29	2	45	0	1	ⅢB	Pemetrexed/cisplatin	0	√		√	1
P30	1	64	1	0	IV	Pemetrexed/carboplatin	0				3
P31	1	69	1	0	ⅢB	Other/platinum	0	√	√	√
P32	2	50	0	1	IV	Pemetrexed/carboplatin	0	√	√	√	2
