# Supplementary material for: Tracking longitudinal genetic changes of circulating tumor DNA (ctDNA) in advanced Lung adenocarcinoma treated with chemotherapy
Source: J Transl Med. 2019 Oct 10;17:339. doi: 10.1186/s12967-019-2087-9 (PMC6785899; doi:10.1186/s12967-019-2087-9)
Supplement: Supplementary file 6 — Additional file 6: Table S4. Concordant mutations between tumor and plasma samples [file 12967_2019_2087_MOESM6_ESM.xls]

## Sheet: Sheet1
Table S4 Concordant mutations between tumor and plasma samples
Case	Tissue (%)	Plasma (%)
LCP3	71.4(10/14)	37(10/27)
LCP45	63(17/27)	23(17/74)
