# Supplementary material for: Tracking longitudinal genetic changes of circulating tumor DNA (ctDNA) in advanced Lung adenocarcinoma treated with chemotherapy
Source: J Transl Med. 2019 Oct 10;17:339. doi: 10.1186/s12967-019-2087-9 (PMC6785899; doi:10.1186/s12967-019-2087-9)
Supplement: Supplementary file 11 — Additional file 11: Table S6. ROBO2 gene variants in different cohorts. [file 12967_2019_2087_MOESM11_ESM.xls]

## Sheet: Sheet1
Table S6 ROBO2 gene variants in different cohorts
Cohort	Mtations	Truncating Mutations	Missense Mutations	Gene frequency
27 preCPS	3	2	1	7.4% (2/27)
PMID:18948947	5	2	3	3.1% (5/163)
PMID:22980975	13	5	8	6.6% (12/183)
TCGA	14	0	14	6.1% (14/230)
preCPS: pre chemotherapy plasma samples
